# Supplementary material for: ﻿Descriptions of two new stick insect species of Cnipsomorpha Hennemann, Conle, Zhang & Liu (Phasmatodea) from China based on integrative taxonomy
Source: Zookeys. 2023 Aug 22;1176:37–53. doi: 10.3897/zookeys.1176.75490 (PMC10466208; doi:10.3897/zookeys.1176.75490)
Supplement: XML Treatment for Cnipsomorpha [file zookeys.1176.75490-treatment1.xml]

<!DOCTYPE tp:taxon-treatment
  PUBLIC "-//TaxonX//DTD Taxonomic Treatment Publishing DTD v0 20100105//EN" "tax-treatment-NSO.dtd">
<tp:taxon-treatment xmlns:tp="http://www.plazi.org/taxpub"><tp:treatment-meta><kwd-group><label>Taxon classification</label><kwd>
                <named-content content-type="kingdom">Animalia</named-content>
              </kwd><kwd>
                <named-content content-type="order">Phasmatodea</named-content>
              </kwd><kwd>
                <named-content content-type="family">Phasmatidae</named-content>
              </kwd></kwd-group><mixed-citation publication-type="journal"><person-group><name><surname>Xu</surname><given-names>Fangling</given-names></name><name><surname>Jiang</surname><given-names>Yingjie</given-names></name><name><surname>Yang</surname><given-names>Maofa</given-names></name></person-group><article-title>﻿Descriptions of two new stick insect species of <italic><tp:taxon-name><tp:taxon-name-part taxon-name-part-type="genus" reg="Cnipsomorpha">Cnipsomorpha</tp:taxon-name-part></tp:taxon-name></italic> Hennemann, Conle, Zhang &amp; Liu (<tp:taxon-name><tp:taxon-name-part taxon-name-part-type="order">Phasmatodea</tp:taxon-name-part></tp:taxon-name>) from China based on integrative taxonomy</article-title><source>Zookeys</source><day>22</day><month>08</month><year>2023</year><volume>1176</volume><fpage>37</fpage><lpage>53</lpage><pub-id pub-id-type="doi">10.3897/zookeys.1176.75490</pub-id></mixed-citation></tp:treatment-meta><tp:nomenclature><label>﻿</label><tp:taxon-name>
              <object-id xmlns:xlink="http://www.w3.org/1999/xlink" content-type="arpha" xlink:type="simple">B90647B8-B7D8-57BE-AF84-B1DC01C60462</object-id>
              <tp:taxon-name-part taxon-name-part-type="genus" reg="Cnipsomorpha">Cnipsomorpha</tp:taxon-name-part>
            </tp:taxon-name><tp:taxon-authority>Hennemann, Conle, Zhang &amp; Liu, 2008</tp:taxon-authority></tp:nomenclature><tp:treatment-sec sec-type="type species" id="SECID0EMEAG"><title>Type species.</title><p><italic><tp:taxon-name><tp:taxon-name-part taxon-name-part-type="genus" reg="Cnipsomorpha">Cnipsomorpha</tp:taxon-name-part><tp:taxon-name-part taxon-name-part-type="species" reg="erinacea">erinacea</tp:taxon-name-part></tp:taxon-name></italic> Hennemann, Conle, Zhang &amp; Liu, 2008.</p></tp:treatment-sec><tp:treatment-sec sec-type="distribution" id="SECID0E4EAG"><title>Distribution.</title><p>Guangxi, Yunnan, China.</p></tp:treatment-sec><tp:treatment-sec sec-type="notes" id="SECID0ECFAG"><title>Note.</title><p>The two new species small to medium in size. Spinose. Apterous. The head is round or rectangular, with spines. Occiput raised, with spines. The antennae are short, shorter than the femoral segment of the forelegs, with distinct segments. Thoracic spines or tubercles. Pronotum is nearly trapezoidal. Meso- and metapleurae with small spines. Abdomen cylindrical, with triangular extension posterolaterally of abdominal terga II–VII in females, inconspicuous in males. In females, the sternum VII has an distinct praeopercular organ, the posterior edge of the anal segment is slightly concave, and the male’s 10<sup>th</sup> abdominal segment is dorsally divided into two semi-tergites. This combination of characteristics distinguishes it from species of other genera and determines that the new taxa belong to <italic><tp:taxon-name><tp:taxon-name-part taxon-name-part-type="genus" reg="Cnipsomorpha">Cnipsomorpha</tp:taxon-name-part></tp:taxon-name></italic>.</p></tp:treatment-sec></tp:taxon-treatment>
