# Supplementary material for: ﻿Descriptions of two new stick insect species of Cnipsomorpha Hennemann, Conle, Zhang & Liu (Phasmatodea) from China based on integrative taxonomy
Source: Zookeys. 2023 Aug 22;1176:37–53. doi: 10.3897/zookeys.1176.75490 (PMC10466208; doi:10.3897/zookeys.1176.75490)
Supplement: XML Treatment for Cnipsomorpha yunnanensis [file zookeys.1176.75490-treatment2.xml]

<!DOCTYPE tp:taxon-treatment
  PUBLIC "-//TaxonX//DTD Taxonomic Treatment Publishing DTD v0 20100105//EN" "tax-treatment-NSO.dtd">
<tp:taxon-treatment xmlns:tp="http://www.plazi.org/taxpub"><tp:treatment-meta><kwd-group><label>Taxon classification</label><kwd>
                <named-content content-type="kingdom">Animalia</named-content>
              </kwd><kwd>
                <named-content content-type="order">Phasmatodea</named-content>
              </kwd><kwd>
                <named-content content-type="family">Phasmatidae</named-content>
              </kwd></kwd-group><mixed-citation publication-type="journal"><person-group><name><surname>Xu</surname><given-names>Fangling</given-names></name><name><surname>Jiang</surname><given-names>Yingjie</given-names></name><name><surname>Yang</surname><given-names>Maofa</given-names></name></person-group><article-title>﻿Descriptions of two new stick insect species of <italic><tp:taxon-name><tp:taxon-name-part taxon-name-part-type="genus" reg="Cnipsomorpha">Cnipsomorpha</tp:taxon-name-part></tp:taxon-name></italic> Hennemann, Conle, Zhang &amp; Liu (<tp:taxon-name><tp:taxon-name-part taxon-name-part-type="order">Phasmatodea</tp:taxon-name-part></tp:taxon-name>) from China based on integrative taxonomy</article-title><source>Zookeys</source><day>22</day><month>08</month><year>2023</year><volume>1176</volume><fpage>37</fpage><lpage>53</lpage><pub-id pub-id-type="doi">10.3897/zookeys.1176.75490</pub-id></mixed-citation></tp:treatment-meta><tp:nomenclature><label>﻿</label><tp:taxon-name>
              <object-id xmlns:xlink="http://www.w3.org/1999/xlink" content-type="arpha" xlink:type="simple">FF72105F-1EC0-5988-BCF3-E0494A810DE6</object-id>
              <tp:taxon-name-part taxon-name-part-type="genus" reg="Cnipsomorpha">Cnipsomorpha</tp:taxon-name-part>
              <tp:taxon-name-part taxon-name-part-type="species" reg="yunnanensis">yunnanensis</tp:taxon-name-part>
              <object-id xmlns:xlink="http://www.w3.org/1999/xlink" content-type="zoobank" xlink:type="simple">https://zoobank.org/DD51B013-D5F5-43CB-8760-14D47F5C4FCB</object-id>
            </tp:taxon-name><tp:taxon-status xmlns:xlink="http://www.w3.org/1999/xlink" xlink:type="simple">sp. nov.</tp:taxon-status><xref ref-type="fig" rid="F1">Fig. 1</xref></tp:nomenclature><tp:treatment-sec sec-type="type material" id="SECID0E5GAG"><title>Type material.</title><p><bold><italic>Holotype</italic>.</bold> One Female. Fenshuiling Nature Reserve, Jinping County, China, alt. 2100 m, 18–19 May 2015, leg. Bin Yan. Specimen code: YNJP150517001. Specimen used for DNA extraction.</p></tp:treatment-sec><tp:treatment-sec sec-type="Differential diagnosis" id="SECID0EJHAG"><title>Differential diagnosis.</title><p><italic><tp:taxon-name><tp:taxon-name-part taxon-name-part-type="genus" reg="Cnipsomorpha">Cnipsomorpha</tp:taxon-name-part><tp:taxon-name-part taxon-name-part-type="species" reg="yunnanensis">yunnanensis</tp:taxon-name-part></tp:taxon-name></italic> sp. nov. is similar to <italic><tp:taxon-name><tp:taxon-name-part taxon-name-part-type="genus" reg="Cnipsomorpha">Cnipsomorpha</tp:taxon-name-part><tp:taxon-name-part taxon-name-part-type="species" reg="erinacea">erinacea</tp:taxon-name-part></tp:taxon-name></italic> Hennemann, Conle, Zhang &amp; Liu, 2008 (<xref ref-type="bibr" rid="B16">Hennemann et al. 2008</xref>). In <italic><tp:taxon-name><tp:taxon-name-part taxon-name-part-type="genus" reg="Cnipsomorpha">C.</tp:taxon-name-part><tp:taxon-name-part taxon-name-part-type="species" reg="yunnanensis">yunnanensis</tp:taxon-name-part></tp:taxon-name></italic> sp. nov., the vertex of the head has only two pairs of spines, where <italic><tp:taxon-name><tp:taxon-name-part taxon-name-part-type="genus" reg="Cnipsomorpha">C.</tp:taxon-name-part><tp:taxon-name-part taxon-name-part-type="species" reg="erinacea">erinacea</tp:taxon-name-part></tp:taxon-name></italic> has more than two. In <italic><tp:taxon-name><tp:taxon-name-part taxon-name-part-type="genus" reg="Cnipsomorpha">C.</tp:taxon-name-part><tp:taxon-name-part taxon-name-part-type="species" reg="yunnanensis">yunnanensis</tp:taxon-name-part></tp:taxon-name></italic> sp. nov., the mesonotum is not convex or swollen, and is armed with two pairs of spines and three pairs of tubercles, whereas in <italic><tp:taxon-name><tp:taxon-name-part taxon-name-part-type="genus" reg="Cnipsomorpha">C.</tp:taxon-name-part><tp:taxon-name-part taxon-name-part-type="species" reg="erinacea">erinacea</tp:taxon-name-part></tp:taxon-name></italic> the mesonotum is convex, swollen, and armed with twelve prominent spines. Finally, in <italic><tp:taxon-name><tp:taxon-name-part taxon-name-part-type="genus" reg="Cnipsomorpha">C.</tp:taxon-name-part><tp:taxon-name-part taxon-name-part-type="species" reg="yunnanensis">yunnanensis</tp:taxon-name-part></tp:taxon-name></italic> sp. nov., the middle parts of the terga II–IV are not raised and are armed with a single pair of spines in the posterior region while terga I–IX are expanded posterolaterally and are almost of the same length as the abdomen width; those of <italic><tp:taxon-name><tp:taxon-name-part taxon-name-part-type="genus" reg="Cnipsomorpha">C.</tp:taxon-name-part><tp:taxon-name-part taxon-name-part-type="species" reg="erinacea">erinacea</tp:taxon-name-part></tp:taxon-name></italic> are raised and armed with several prominent spines, and shorter than the abdomen width.</p><p><italic><tp:taxon-name><tp:taxon-name-part taxon-name-part-type="genus" reg="Cnipsomorpha">Cnipsomorpha</tp:taxon-name-part><tp:taxon-name-part taxon-name-part-type="species" reg="yunnanensis">yunnanensis</tp:taxon-name-part></tp:taxon-name></italic> sp. nov. also similar to <italic><tp:taxon-name><tp:taxon-name-part taxon-name-part-type="genus" reg="Cnipsomorpha">C.</tp:taxon-name-part><tp:taxon-name-part taxon-name-part-type="species" reg="jinpingensis">jinpingensis</tp:taxon-name-part></tp:taxon-name></italic> Ho, 2021. In <italic><tp:taxon-name><tp:taxon-name-part taxon-name-part-type="genus" reg="Cnipsomorpha">C.</tp:taxon-name-part><tp:taxon-name-part taxon-name-part-type="species" reg="yunnanensis">yunnanensis</tp:taxon-name-part></tp:taxon-name></italic> sp. nov., the lateral margins of the pronotum possess a spine medially, and the posterior margin of the anal segment exhibit a large trapezoidal concave edge. But in <italic><tp:taxon-name><tp:taxon-name-part taxon-name-part-type="genus" reg="Cnipsomorpha">C.</tp:taxon-name-part><tp:taxon-name-part taxon-name-part-type="species" reg="jinpingensis">jinpingensis</tp:taxon-name-part></tp:taxon-name></italic>, the lateral margins of pronotum are without a spine medially, and the posterior margin of anal segment bear two to three small emarginations (<xref ref-type="bibr" rid="B18">Ho 2021</xref>).</p></tp:treatment-sec><tp:treatment-sec sec-type="description" id="SECID0E4LAG"><title>Description.</title><p><bold>Female</bold> (Fig. <xref ref-type="fig" rid="F1">1</xref>). Apterous. Body slender, with some sparse, small granules. General color of specimen in alcohol is yellow. Expanded terga I–IX are curved and spine-like. Legs with serrations.</p><fig id="F1" position="float" orientation="portrait"><object-id xmlns:xlink="http://www.w3.org/1999/xlink" content-type="doi" xlink:type="simple">10.3897/zookeys.1176.75490.figure1</object-id><object-id xmlns:xlink="http://www.w3.org/1999/xlink" content-type="arpha" xlink:type="simple">E655519D-96B2-5153-A087-72B8A069CD74</object-id><label>Figure 1.</label><caption><p>Features of <italic><tp:taxon-name><tp:taxon-name-part taxon-name-part-type="genus" reg="Cnipsomorpha">Cnipsomorpha</tp:taxon-name-part><tp:taxon-name-part taxon-name-part-type="species" reg="yunnanensis">yunnanensis</tp:taxon-name-part></tp:taxon-name></italic> sp. nov. Female <bold>A</bold> body, lateral view <bold>B</bold> body, dorsal view <bold>C</bold> hind part of abdomen, dorsal view <bold>D</bold> hind part of abdomen, ventral view <bold>E</bold> end of abdomen, dorsal view <bold>F</bold> end of abdomen, lateral view. Scale bars: 10 mm (<bold>A–C</bold>); 1 mm (<bold>D–F</bold>).</p></caption><graphic xmlns:xlink="http://www.w3.org/1999/xlink" xlink:href="zookeys-1176-037_article-75490__-g001.jpg" position="float" orientation="portrait" xlink:type="simple" id="oo_895380.jpg"><uri content-type="original_file" xlink:type="simple">https://binary.pensoft.net/fig/895380</uri></graphic></fig><p><bold><italic>Head</italic></bold> oval, with irregular granules, without distinct tubercles. Compound eyes are spherical and protruding. There is one pair of spines on the vertex of the head, the apex leans forward. Occiput significantly reduced, with one pair of spines. Antennae filamentous, distinctly segmented, 18 segments, bristly, shorter than profemora, scapus oval, strongly compressed basally, longer than the third segment, third segment longer than the pedicellus, and apical segment roughly the same as the third segment.</p><p><bold><italic>Thorax</italic></bold> slender, midline distinct, with sparse granules and spines. Pronotum shorter than head, midline distinct, and slight bulge on both sides of the midline, one pair of spines in the posterior region, interspersed with one or two spine-like tubercles. Mesonotum longer than the head and pronotum combined, with one pair of small tubercles in the anterior region, two pairs of spines in the posterior region, one pair of tubercles near both sides in the middle region, and one pair of spine-like tubercles in the posterior region. Metanotum shorter than the mesonotum, anterior margins lacking spines, middle region with two pairs of thorns, posterior region with one pair of thorns tilted backward, and rear edge near both sides with one pair of small thorns. Meso- and metapleurae with granules, and each with one spine before the base segment of the mesocoxa. Meso- and metasternum with granules.</p><p><bold><italic>Abdomen</italic></bold> slender, with sparse granules, terga with spines, apex of these spines towards the apex of abdomen, terga II–IX with expanded posterolateral angles (Fig. <xref ref-type="fig" rid="F1">1C, D</xref>). Median segment shorter than metanotum, and width greater than length. Terga I–V with one pair of spines posteromedially. The 1<sup>st</sup>–5<sup>th</sup> pairs of spines gradually increase. Fifth pair of spines smaller than the 2<sup>nd</sup> pair of spines but larger than the 1<sup>st</sup> pair of spines. Terga II–VIII with expanded posterolateral angles, gradually increasing in size from the 2<sup>nd</sup>–4<sup>th</sup> pair, the 5<sup>th</sup>–7<sup>th</sup> gradually decreasing in size, 8<sup>th</sup> pair larger than the 7<sup>th</sup> pair but smaller than the 6<sup>th</sup> pair, 9<sup>th</sup> pair distinctly expanded, the shape of spine-like tubercles. Sternum VII with an indistinct preopercular organ (Fig. <xref ref-type="fig" rid="F1">1D, F</xref>). Anal segment longer than tergum IX and shorter than tergum VIII, posterior margins with a large trapezoidal concave edge, apex rounded. Cerci flat, leaf-shape, apex rounded (Fig. <xref ref-type="fig" rid="F1">1E</xref>). Subgenital plate with one spine-like tubercle, extending approximately to the posterior margin of tergum IX (Fig. <xref ref-type="fig" rid="F1">1E</xref>).</p><p><bold><italic>Legs</italic></bold> slender and with serrations. Profemora incurved basally, with two serrations of the anterdorsal carina, without serrations of the posterodorsal carina, with three serrations of the antero- and posteroventral carina. Antero- and posterodorsal carina with three serrations of the mesofemora, middle serration the largest, antero- and posteroventral carina with three serrations roughly the same size. Antero- and posterodorsal carina with three serrations of the metafemora, middle serration the largest, antero- and posteroventral carina with three serrations, middle serration the largest. All tibial anterodorsal and ventral carina unarmed. Posterodorsal carina of protibiae with six serrations, gradually smaller towards the apex, interspersed with large spines occasionally. Posterodorsal carina of meso- and metatibiae with two serrations. Mesobasitarsus shorter than the rest combined, pro- and metabasitarsus longer than the rest combined.</p><p><bold>Male</bold> and <bold>eggs</bold> unknown.</p><p><bold>Measurements</bold> are provided in Table <xref ref-type="table" rid="T3">3</xref>.</p><table-wrap id="T3" position="float" orientation="portrait"><label>Table 3.</label><caption><p>Measurements (mm) of <italic><tp:taxon-name><tp:taxon-name-part taxon-name-part-type="genus" reg="Cnipsomorpha">Cnipsomorpha</tp:taxon-name-part><tp:taxon-name-part taxon-name-part-type="species" reg="yunnanensis">yunnanensis</tp:taxon-name-part></tp:taxon-name></italic> sp. nov. and <italic><tp:taxon-name><tp:taxon-name-part taxon-name-part-type="genus" reg="Cnipsomorpha">C.</tp:taxon-name-part><tp:taxon-name-part taxon-name-part-type="species" reg="yuxiensis">yuxiensis</tp:taxon-name-part></tp:taxon-name></italic> sp. nov.</p></caption><table id="TID0EM1AI" rules="all"><tbody><tr><th rowspan="1" colspan="1"/><th rowspan="1" colspan="1"><italic><tp:taxon-name><tp:taxon-name-part taxon-name-part-type="genus" reg="Cnipsomorpha">C.</tp:taxon-name-part><tp:taxon-name-part taxon-name-part-type="species" reg="yunnanensis">yunnanensis</tp:taxon-name-part></tp:taxon-name></italic>, Holotype, female</th><th rowspan="1" colspan="1"><italic><tp:taxon-name><tp:taxon-name-part taxon-name-part-type="genus" reg="Cnipsomorpha">C.</tp:taxon-name-part><tp:taxon-name-part taxon-name-part-type="species" reg="yuxiensis">yuxiensis</tp:taxon-name-part></tp:taxon-name></italic>, Holotype, female</th><th rowspan="1" colspan="1"><italic><tp:taxon-name><tp:taxon-name-part taxon-name-part-type="genus" reg="Cnipsomorpha">C.</tp:taxon-name-part><tp:taxon-name-part taxon-name-part-type="species" reg="yuxiensis">yuxiensis</tp:taxon-name-part></tp:taxon-name></italic>, Allotype, male</th></tr><tr><td rowspan="1" colspan="1">Body</td><td rowspan="1" colspan="1">33.00</td><td rowspan="1" colspan="1">47.00</td><td rowspan="1" colspan="1">31.50</td></tr><tr><td rowspan="1" colspan="1">Head</td><td rowspan="1" colspan="1">1.90</td><td rowspan="1" colspan="1">3.83</td><td rowspan="1" colspan="1">2.98</td></tr><tr><td rowspan="1" colspan="1">Antennae</td><td rowspan="1" colspan="1">3.18</td><td rowspan="1" colspan="1">5.39</td><td rowspan="1" colspan="1">8.09</td></tr><tr><td rowspan="1" colspan="1">Pronotum</td><td rowspan="1" colspan="1">1.38</td><td rowspan="1" colspan="1">3.12</td><td rowspan="1" colspan="1">2.20</td></tr><tr><td rowspan="1" colspan="1">Mesonotum</td><td rowspan="1" colspan="1">5.81</td><td rowspan="1" colspan="1">7.09</td><td rowspan="1" colspan="1">6.24</td></tr><tr><td rowspan="1" colspan="1">Metanotum</td><td rowspan="1" colspan="1">4.56</td><td rowspan="1" colspan="1">3.90</td><td rowspan="1" colspan="1">4.68</td></tr><tr><td rowspan="1" colspan="1">Median segment</td><td rowspan="1" colspan="1">1.11</td><td rowspan="1" colspan="1">2.28</td><td rowspan="1" colspan="1">2.49</td></tr><tr><td rowspan="1" colspan="1">Profemur</td><td rowspan="1" colspan="1">13.13</td><td rowspan="1" colspan="1">12.76</td><td rowspan="1" colspan="1">17.03</td></tr><tr><td rowspan="1" colspan="1">Mesofemur</td><td rowspan="1" colspan="1">8.39</td><td rowspan="1" colspan="1">7.73</td><td rowspan="1" colspan="1">11.80</td></tr><tr><td rowspan="1" colspan="1">Metafemur</td><td rowspan="1" colspan="1">10.92</td><td rowspan="1" colspan="1">9.01</td><td rowspan="1" colspan="1">11.97</td></tr><tr><td rowspan="1" colspan="1">Protibiae</td><td rowspan="1" colspan="1">16.18</td><td rowspan="1" colspan="1">13.10</td><td rowspan="1" colspan="1">18.09</td></tr><tr><td rowspan="1" colspan="1">Mesotibiae</td><td rowspan="1" colspan="1">8.85</td><td rowspan="1" colspan="1">9.86</td><td rowspan="1" colspan="1">12.59</td></tr><tr><td rowspan="1" colspan="1">Metatibiae</td><td rowspan="1" colspan="1">13.41</td><td rowspan="1" colspan="1">13.05</td><td rowspan="1" colspan="1">12.20</td></tr></tbody></table></table-wrap></tp:treatment-sec><tp:treatment-sec sec-type="distribution" id="SECID0EAYAG"><title>Distribution.</title><p>Jinping, Yunnan, China.</p></tp:treatment-sec><tp:treatment-sec sec-type="etymology" id="SECID0EFYAG"><title>Etymology.</title><p>This species is named after the province type locality, Yunnan, China.</p></tp:treatment-sec><tp:treatment-sec sec-type="comments" id="SECID0EKYAG"><title>Comments.</title><p>Only known from one female; the specimen is now missing the mesofemur due to DNA extraction. This new species is flatter than other species in this genus, which may have been caused by insufficient nutrition prior to being collected.</p></tp:treatment-sec><ref-list><ref id="B16"><mixed-citation xmlns:xlink="http://www.w3.org/1999/xlink" xlink:type="simple"><person-group><name name-style="western"><surname>Hennemann</surname><given-names>FK</given-names></name><name name-style="western"><surname>Conle</surname><given-names>OV</given-names></name><name name-style="western"><surname>Zhang</surname><given-names>WW</given-names></name><name name-style="western"><surname>Liu</surname><given-names>Y</given-names></name></person-group> (<year>2008</year>) <article-title>Descriptions of a new genus and three new species of <tp:taxon-name><tp:taxon-name-part taxon-name-part-type="order">Phasmatodea</tp:taxon-name-part></tp:taxon-name> from Southwest China (<tp:taxon-name><tp:taxon-name-part taxon-name-part-type="class">Insecta</tp:taxon-name-part></tp:taxon-name>: <tp:taxon-name><tp:taxon-name-part taxon-name-part-type="order">Phasmatodea</tp:taxon-name-part></tp:taxon-name>).</article-title><source>Zootaxa</source><volume>1701</volume>(<issue>1</issue>): <fpage>40</fpage>–<lpage>62</lpage>. <ext-link xlink:href="10.11646/zootaxa.1701.1.4" ext-link-type="doi" xlink:type="simple">https://doi.org/10.11646/zootaxa.1701.1.4</ext-link></mixed-citation></ref><ref id="B18"><mixed-citation xmlns:xlink="http://www.w3.org/1999/xlink" xlink:type="simple"><person-group><name name-style="western"><surname>Ho</surname><given-names>GWC</given-names></name></person-group> (<year>2021</year>) <article-title>Contribution to the knowledge of Chinese <tp:taxon-name><tp:taxon-name-part taxon-name-part-type="order">Phasmatodea</tp:taxon-name-part></tp:taxon-name> X: Eight new species of <italic><tp:taxon-name><tp:taxon-name-part taxon-name-part-type="genus">Cnipsomorpha</tp:taxon-name-part></tp:taxon-name></italic> from China (<tp:taxon-name><tp:taxon-name-part taxon-name-part-type="family">Phasmatidae</tp:taxon-name-part></tp:taxon-name>: <tp:taxon-name><tp:taxon-name-part taxon-name-part-type="subfamily">Clitumninae</tp:taxon-name-part></tp:taxon-name>: <tp:taxon-name><tp:taxon-name-part taxon-name-part-type="tribe">Medaurini</tp:taxon-name-part></tp:taxon-name>).</article-title><source>Zootaxa</source><volume>5026</volume>(<issue>1</issue>): <fpage>102</fpage>–<lpage>126</lpage>. <ext-link xlink:href="10.11646/zootaxa.5026.1.4" ext-link-type="doi" xlink:type="simple">https://doi.org/10.11646/zootaxa.5026.1.4</ext-link></mixed-citation></ref></ref-list></tp:taxon-treatment>
